# Supplementary material for: The reaction mechanism for glycolysis side product degradation by Parkinson’s disease–linked DJ-1
Source: J Cell Biol. 2025 Jun 4;224(8):e202411078. doi: 10.1083/jcb.202411078 (PMC12135873; doi:10.1083/jcb.202411078)
Supplement: Table S1 — shows a list of proteins modified by 3-phosphoglyceroyl lysine in DJ-1 KO cells, related to Fig. 9 D. [file jcb_202411078_tables1.xlsx]

## Sheet: test
Table S1
Proteins modified by 3-phosphoglyceroyl lysine in DJ-1 KO cells. Proteins involved in glycolysis and mitochondrial function are highlighted in yellow and green, respectively.
Modified Sequence	Start	End	Protein ID	Gene	Protein Description	Student's T-test Difference DJ1_WT	-Log Student's T-test p-value DJ1_WT
PYQYPALTPEQK[167.9824]K	2	14	P04075	ALDOA	Fructose-bisphosphate aldolase A	6.75967	4.17815
IMYDLTSK[167.9824]PPGTTEWE	678	693	P49915	GMPS	GMP synthase [glutamine-hydrolyzing]	4.95379	3.32657
PYQYPALTPEQK[167.9824]KELSDIAHR	2	22	P04075	ALDOA	Fructose-bisphosphate aldolase A	4.46669	3.42537
HYGGLTGLNK[167.9824]AETAAK	91	106	P18669	PGAM1	Phosphoglycerate mutase 1	4.38703	3.94852
RNEK[167.9824]IAVHC[57.0215]TVR	64	75	P62913	RPL11	Large ribosomal subunit protein uL5	4.15215	5.00887
IEVEKPFAIAK[167.9824]E	205	216	P23284	PPIB	Peptidyl-prolyl cis-trans isomerase B	4.14078	4.11365
K[167.9824]AYGQALAK	319	327	P29401	TKT	Transketolase	4.11647	3.67093
LAILYAK[167.9824]R	147	154	P50502	ST13	Hsc70-interacting protein	4.10177	6.75446
DFLAGGVAAAISK[167.9824]TAVAPIER	11	31	P05141	SLC25A5	ADP/ATP translocase 2	4.08718	3.24297
IGAEVYHNLK[167.9824]NVIK	184	197	P06733	ENO1	Alpha-enolase	3.98442	2.0221
TIAIGK[167.9824]VLK	485	493	P15170	GSPT1	Eukaryotic peptide chain release factor GTP-binding subunit ERF3A	3.93804	3.55418
YGK[167.9824]DATNVGDEGGFAPNILENK	200	221	P06733	ENO1	Alpha-enolase	3.9315	4.86972
NLLSVAYK[167.9824]NVVGAR	42	55	P63104	YWHAZ	14-3-3 protein zeta/delta	3.90203	2.84303
IGPK[167.9824]KPLPDHVSIVEPK	198	214	P23396	RPS3	Small ribosomal subunit protein uS3	3.84453	3.58935
LYDAYELK[167.9824]HALK	90	101	P08758	ANXA5	Annexin A5	3.80121	2.65828
DFLAGGIAAAISK[167.9824]TAVAPIER	11	31	P12236	SLC25A6	ADP/ATP translocase 3	3.3696	3.2486
GGVVGIK[167.9824]VDK	102	111	P04075	ALDOA	Fructose-bisphosphate aldolase A	3.35977	3.41382
FVVEK[167.9824]AEQQK	198	207	P35232	PHB1	Prohibitin 1	3.3058	2.63052
LILGLMMPPAHYDAK[167.9824]QLK	428	445	P08133	ANXA6	Annexin A6	3.24789	3.93038
DVFTK[167.9824]GYGFGLIK	16	28	P21796	VDAC1	Non-selective voltage-gated ion channel VDAC1	3.10329	2.47992
GITGVEDKESWHGK[167.9824]PLPK	247	264	P29401	TKT	Transketolase	3.10254	3.75363
ILTGGADK[167.9824]NVVVFDK	237	251	Q9UMS4	PRPF19	Pre-mRNA-processing factor 19	3.09452	3.24786
VTSAHK[167.9824]GPDETLR	299	311	P22234	PAICS	Bifunctional phosphoribosylaminoimidazole carboxylase/phosphoribosylaminoimidazole succinocarboxamide synthetase	2.95624	1.58839
TITLEVEPSDTIENVKAK[167.9824]	12	29	P0CG47	UBB	Polyubiquitin-B	2.95335	1.92696
SEIDMNDIK[167.9824]AFYQK	304	317	P04083	ANXA1	Annexin A1	2.88162	2.9219
DIFNK[167.9824]GFGFGLVK	27	39	P45880	VDAC2	Voltage-dependent anion-selective channel protein 2	2.85293	4.1193
YK[167.9824]QIFLGGVDK	95	105	P05141	SLC25A5	ADP/ATP translocase 2	2.85282	3.91876
LK[167.9824]HYGPGWVSMANAGK	130	145	P23284	PPIB	Peptidyl-prolyl cis-trans isomerase B	2.80352	4.96418
YASIC[57.0215]QQNGIVPIVEPEILPDGDHDLK[167.9824]R	174	201	P04075	ALDOA	Fructose-bisphosphate aldolase A	2.75674	2.90929
K[167.9824]PLPDHVSIVEPK	202	214	P23396	RPS3	Small ribosomal subunit protein uS3	2.7293	2.27441
YFPTQALNFAFKDK[167.9824]	81	94	P05141	SLC25A5	ADP/ATP translocase 2	2.71124	2.34301
DTEPLIQTAK[167.9824]TTLGSK	161	176	P48643	CCT5	T-complex protein 1 subunit epsilon	2.65334	2.35367
K[167.9824]TKPYIQVDIGGGQTK	123	138	P11021	HSPA5	Endoplasmic reticulum chaperone BiP	2.432	4.63758
VTIMPK[167.9824]DIQLAR	118	129	Q16695	H3-4	Histone H3.1t	2.30868	3.54842
GALQNIIPASTGAAK[167.9824]AVGK	201	219	P04406	GAPDH	Glyceraldehyde-3-phosphate dehydrogenase	2.30852	2.95376
VIFGLFGK[167.9824]TVPK	60	71	P23284	PPIB	Peptidyl-prolyl cis-trans isomerase B	2.27625	1.90042
EHALLAYTLGVK[167.9824]QLIVGVNK	135	154	P68104	EEF1A1	Elongation factor 1-alpha 1	2.26402	2.22692
LLSK[167.9824]TPELNLDQFHDK	167	182	P27824	CANX	Calnexin	2.22188	1.5198
LSGLPK[167.9824]HR	151	158	P07195	LDHB	L-lactate dehydrogenase B chain	2.18003	2.44413
YFPTQALNFAFK[167.9824]DKYK	81	96	P05141	SLC25A5	ADP/ATP translocase 2	2.17263	3.5679
n[42.0106]SSGNAK[167.9824]IGHPAPNFK	2	16	Q06830	PRDX1	Peroxiredoxin-1	2.12258	2.01521
VMLGETNPADSK[167.9824]PGTIR	89	105	P15531	NME1	Nucleoside diphosphate kinase A	2.10271	2.15419
ISDSVLVDIKDTEPLIQTAK[167.9824]TTLGSK	151	176	P48643	CCT5	T-complex protein 1 subunit epsilon	2.08605	1.82259
FHHK[167.9824]M[15.9949]VDNR	214	222	P50454	SERPINH1	Serpin H1	1.99589	3.11045
YFPTQALNFAFKDKYK[167.9824]	81	96	P05141	SLC25A5	ADP/ATP translocase 2	1.82678	2.66778
FHHK[167.9824]MVDNR	214	222	P50454	SERPINH1	Serpin H1	1.81082	1.60774
TVAYTEQK[167.9824]MTSGK	219	231	P30101	PDIA3	Protein disulfide-isomerase A3	1.7707	1.44483
DKPLK[167.9824]DVIIADC[57.0215]GK	191	204	P23284	PPIB	Peptidyl-prolyl cis-trans isomerase B	1.75633	1.62439
K[167.9824]LAQQYYLVYQEPIPTAQLVQR	92	113	P25787	PSMA2	Proteasome subunit alpha type-2	1.74598	3.43736
VMEHFIK[167.9824]LYK	262	271	P11021	HSPA5	Endoplasmic reticulum chaperone BiP	1.67372	1.46641
SLHDALC[57.0215]VVK[167.9824]R	391	401	P17987	TCP1	T-complex protein 1 subunit alpha	1.63393	1.36701
STGGAPTFNVTVTK[167.9824]TDK	92	108	P07737	PFN1	Profilin-1	1.59945	1.95047
TVDNFVALATGEK[167.9824]GFGYK	72	89	P23284	PPIB	Peptidyl-prolyl cis-trans isomerase B	1.59549	2.15916
K[167.9824]SQIFSTASDNQPTVTIK	447	464	P11021	HSPA5	Endoplasmic reticulum chaperone BiP	1.51235	2.07676
GFPTWLK[167.9824]LDK	54	63	P15311	EZR	Ezrin	1.36473	1.5119
GADFLVTEVENGGSLGSK[167.9824]K	189	207	P14618	PKM	Pyruvate kinase PKM	1.2954	2.57723
TVTAMDVVYALK[167.9824]R	81	93	P62805	H4C1	Histone H4	1.02408	1.90858
