# Supplementary material for: The reaction mechanism for glycolysis side product degradation by Parkinson’s disease–linked DJ-1
Source: J Cell Biol. 2025 Jun 4;224(8):e202411078. doi: 10.1083/jcb.202411078 (PMC12135873; doi:10.1083/jcb.202411078)
Supplement: Table S2 — contains the sequences for all of primers used in this study. [file jcb_202411078_tables2.xlsx]

## Sheet: Primer
Table S2	Sequences for all of primers used in this study
Construct	Forward primer	Reverse primer
HchA cloning	tggacagcaaatgggtcgcggatccATGACTGTTCAAACAAGTAAAAATCCGCAG	agtggtggtggtggtggtgctcgagACCCGCGTAAGCTGCCAG
YajL cloning	tggacagcaaatgggtcgcggatccATGAGCGCATCGGCACTG	agtggtggtggtggtggtgctcgagCTCGTAATAATTATAAATCCCTGCCGC
YhbO cloning	tggacagcaaatgggtcgcggatccATGAGTAAGAAAATTGCCGTTTTAATCAC	agtggtggtggtggtggtgctcgagGGCACCGAGCAGGCGTAA
ElbB cloning	tggacagcaaatgggtcgcggatccATGAAGAAAATTGGCGTAATTCTG	agtggtggtggtggtggtgctcgagTTCAGCCAGAACCAGCAC
DJ-1 E18A	gcagaggaaatggctacggtcatccctgta	tacagggatgaccgtagccatttcctctgc
DJ-1 E18Q	gaggaaatgCAGacggtcatccct	agggatgaccgtCTGcatttcctc
DJ-1 R28A	AGATGTCATGAGGGCTGCTGGGATTAAGGT	ACCTTAATCCCAGCAGCCCTCATGACATCT
DJ-1 E15A	GCTAAAGGAGCAGCTGAAATGGAGACGGTC	GACCGTCTCCATTTCAGCTGCTCCTTTAGC
DJ-1 R48A	agtacagtgtagcGCTgatgtggtcatttg	caaatgaccacatcAGCgctacactgtact
YajL E14A	CGCCCCTGGTAGTGCCGAGACTGAAGCCGT	ACGGCTTCAGTCTGGCCACTACCAGGGGCG
YajL E17A	TAGTGAAGAGACTGCCGCCGTCACCACTATC	GATAGTGGTGACGGCGGCAGTCTCTTCACTA
YajL R27A	CGATCTGCTGGTTGCCGGCGGTATCAAAGT	ACTTTGATACCGCCGGCAACCAGCAGATCG
YajL R49A	GATTACCTGCTCGGCCGGCGTGAAGCTGCT	AGCAGCTTCACGCCGGCCGAGCAGGTAATC
DJ-1 C106S	ctgatagccgccatctctgcaggtcctact	agtaggacctgcagagatggcggctatcag
DJ-1 A107H	CGCCATCTGTcatGGTCCTACTGCTCTGTTGGC	CAGTAGGACCatgACAGATGGCGGCTATCAGGC
DJ-1 A107I	agccgccatctgtATTggtcctactgctct	agagcagtaggaccAATacagatggcggct
DJ-1 A107P	agccgccatctgtCCAggtcctactgctct	agagcagtaggaccTGGacagatggcggct
DJ-1 G74S	ggtggttctaccaTCTggtaatctgggcgc	gcgcccagattaccAGAtggtagaaccacc
DJ-1 G75S	ggttctaccaggaTCTaatctgggcgcaca	tgtgcgcccagattAGAtcctggtagaacc
YajL G74S	TGATCGTGCTGCCTAGCGGCATTAAAGGCG	CGCCTTTAATGCCGCTAGGCAGCACGATCA
YajL G75S	TCGTGCTGCCTGGTAGCATTAAAGGCGCGG	CCGCGCCTTTAATGCTACCAGGCAGCACGA
YajL C106S	ATCGTCGCGGCTATTtccGCCGCGCCAGCCACC	GGTGGCTGGCGCGGCggaAATAGCCGCGACGAT
YajL A107P	TCGCGGCTATTTGCccgGCGCCAGCCACCG	CGGTGGCTGGCGCcggGCAAATAGCCGCGA
DJ-1 N76W	tctaccaggaggtTGGctgggcgcacagaa	ttctgtgcgcccagCCAacctcctggtaga
DJ-1 H126A	GGAAGTAAAGTTACAACAGCCCCTCTTGCTAAAGAC	GTCTTTAGCAAGAGGGGCTGTTGTAACTTTACTTCC
DJ-1 P158A	attcttacaagccgggggGCTgggaccagcttcgagttt	aaactcgaagctggtcccAGCcccccggcttgtaagaat
DJ-1 P158Δ	attcttacaagccggggggggaccagcttcgagttt	aaactcgaagctggtccccccccggcttgtaagaat
YajL P158A	ACCAGCCAGGGGGCCGGTACAGCTATCGAC	GTCGATAGCTGTACCGGCCCCCTGGCTGGT
YajL P158Δ	CTGACCAGCCAGGGGGGTACAGCTATCGAC	GTCGATAGCTGTACCCCCCTGGCTGGTCAG
