# Supplementary material for: The reaction mechanism for glycolysis side product degradation by Parkinson’s disease–linked DJ-1
Source: J Cell Biol. 2025 Jun 4;224(8):e202411078. doi: 10.1083/jcb.202411078 (PMC12135873; doi:10.1083/jcb.202411078)
Supplement: Table S3 — shows the distance restraints used for MD simulations of the DJ-1–cPGA model. [file jcb_202411078_tables3.xlsx]

## Sheet: Table 1
Table S3: Distance restraints used for MD simulations of the DJ-1–cPGA model.
Atom 1	Atom 2	Equilibration distance r (Å)	Force constants k (kcal mol−1 Å−2)
Gly75–N	cPGA–Oa	3	2
Ala107–N	cPGA–Oa	3	2
Glu18–Oε2	cPGA-Ob	3	2
